# Supplementary material for: Effects of cell adhesion motif, fiber stiffness, and cyclic strain on tenocyte gene expression in a tendon mimetic fiber composite hydrogel
Source: Biochem Biophys Res Commun. 2018 May 15;499(3):642–7. doi: 10.1016/j.bbrc.2018.03.203 (PMC5916510; doi:10.1016/j.bbrc.2018.03.203)
Supplement: Online data [file mmc2.zip]

Archive with 4 entries (4 files):
- coi_disclosure patel.pdf
- coi_disclosure sharma.pdf
- coi_disclosure bryant.pdf
- coi_disclosure screen.pdf
